# Supplementary material for: Hypoxia induces alterations in tRNA modifications involved in translational control
Source: BMC Biol. 2023 Feb 21;21:39. doi: 10.1186/s12915-023-01537-x (PMC9942361; doi:10.1186/s12915-023-01537-x)
Supplement: Supplementary file 10 — Additional file 10: Table S1-S5. Data for RNA modification levels in different RNA classes across normal control group mouse tissues. Table S1. Original data for RNA modification levels in total RNA of normal control mouse tissues. Table S2. Original data for RNA modification levels in tRNA-enriched RNA fragments of normal control mouse tissues. Table S3. Original data for RNA modification levels in 17-50 nt sncRNAs of normal control mouse tissues. Table S4. Original data for RNA modification levels in PolyA-enriched RNA of normal control mouse tissues. Table S5. Original data for RNA modification levels in liver single tRNA of normal control mouse tissues. [file 12915_2023_1537_MOESM10_ESM.xlsx]

## Sheet: Original data 1
Additional File 10: Table S1 - Original data for RNA modification levels in total RNA of normal control mouse tissues
Sample ID	A (pg/ml)	Am (pg/ml)	m1A (pg/ml)	m6A (pg/ml)	I (pg/ml)	Im (pg/ml)	m1I (pg/ml)	U (pg/ml)	Um (pg/ml)	m5U (pg/ml)	m5Um (pg/ml)	Ψ (pg/ml)	C (pg/ml)	Cm (pg/ml)	m3C (pg/ml)	m5C (pg/ml)	ac4C (pg/ml)	G (pg/ml)	Gm (pg/ml)	m1G (pg/ml)	m2G (pg/ml)	m22G (pg/ml)	m7G (pg/ml)	m227G (pg/ml)
Brain_NC_1	185783	2729.43	7632.58	190.894	13086.9	194.1	188.5	158402	2820.3	858.4	97.6	14650.7	501134	2851.5	813	4317.7	630.9	354963	4792.52	2229.9	2693.85	1204.74	2836.87	206.36
Brain_NC_2	229285	3412.95	9731.92	248.962	17197.7	246.8	223.1	199243	3823.4	1163	138.1	19709.6	620664	3848	1002	5945.4	844.4	464730	6036.35	2890.34	3687.51	1610.42	3798.75	268.518
Brain_NC_3	156330	2190.14	6653.02	155.614	10891.6	158.3	140.9	135455	2198	806.9	99.5	12733	423860	2308.4	731.7	3574.3	541.5	290352	3894.5	1829.02	2308.26	1001.75	2413.1	167.886
Liver_NC_1	261160	4621.79	8194.17	267.552	23336.7	354.2	186	216248	4655	924.3	134.6	20988.7	708777	4434.3	954	5157.6	950.2	541470	8273.44	2388.41	2994.79	1590.63	3552.19	99.3326
Liver_NC_2	201926	3299.5	6217.06	191.794	14225.4	238	137.2	163055	3656.2	732	95.1	16149.4	552324	3140.2	742.9	3631.6	718.4	398750	5983.08	1820.42	2168.23	1099.7	2688.25	72.4509
Liver_NC_3	187043	3063.68	5494.76	165.409	13511.8	205.2	101.3	151387	2949.2	663.1	85.1	14711.9	505859	2798	653	3254.8	632.4	365524	5558.41	1572.65	1919.27	938.784	2422.9	66.355
Heart_NC_1	212227	2527.81	10071.3	356.503	12847	104.5	140.8	150359	2755	1123.2	132.7	14886.4	453234	2055.7	1152.4	5007	518.2	320147	3937.28	2480.76	3448.24	1384.84	2495.16	99.6324
Heart_NC_2	221363	2690.28	11103.2	400.179	20421.2	218.9	156.2	168872	2768.4	1293.2	123.3	16719.5	488153	2320.6	1210.2	5518	571.3	349619	4527.46	2601.4	3596.26	1470.19	2660.67	104.429
Heart_NC_3	239364	2927.62	11657.1	424.465	15907.4	164.1	185.8	176606	3168.5	1346.1	138.9	17135.4	526834	2524.8	1395	6014	555.5	378880	4864.08	2757.91	3856.82	1601.12	2856.76	113.223
Spleen_NC_1	135214	2366.48	2873.71	162.81	8321.7	108.5	46	97665.1	1626.2	375.2	59.2	9056.3	356731	1614.5	339.7	1694.8	298.2	239305	3262.94	751.096	980.672	435.461	1036.74	127.813
Spleen_NC_2	154950	2679.45	3381.33	188.296	9408.5	144.6	53.1	115586	2325.8	422.3	86.5	9837.9	405840	1930.7	420.5	2008	346.5	276235	3741.78	899.216	1180.96	521.414	1244.83	147.4
Spleen_NC_3	134894	2371.71	2811.44	163.609	7647.3	97.3	52.2	97709.6	1424.9	342.2	61.7	8870.9	341883	1595.3	337.4	1617.1	298.5	235471	3321.91	760.69	1018.85	440.958	1035.64	128.613
Lung_NC_1	245325	4095.9	8911.77	283.843	16609.1	246.8	161.5	218374	4825.9	1080.4	189.7	20769.8	618852	3788.2	1064.5	5313.4	915.4	512741	7507.36	2748.82	3473.83	1566.14	3827.24	311.988
Lung_NC_2	234571	3985.3	8722.08	279.046	17500.1	251.2	175.5	209313	4109.8	1109.1	159.2	19635.3	615702	3530.4	1014.3	4881.8	885.4	484557	7022.02	2547.43	3186.58	1452.3	3513.51	281.709
Lung_NC_3	255321	4274.33	9624.98	311.328	22932.8	286.4	189.7	232444	4517.7	1128	233	22801.3	680252	4141.6	1195.7	5869.1	979.2	547550	8288.74	2793.9	3553.69	1636.3	4095.69	312.888
Tetis_NC_1	274535	4779.61	7638.07	412.472	16144.2	196.8	133.4	233378	4390.6	939.9	108	25989.7	633470	3461.9	893.3	4387.8	631.8	531160	6930.07	2107.96	2854.86	1147.67	2573.31	315.386
Tetis_NC_2	185201	3023.78	4583.46	257.458	11149.4	152.1	77.6	144522	2911.2	570.5	73.5	11379.2	397676	2141.5	543.2	2585.2	368.2	324934	4268.7	1343.58	1785.74	687.123	1569.15	191.17
Tetis_NC_3	202316	3392.43	5233.51	283.343	10616.2	129	96.1	162011	3221.3	623.4	119.1	12352.8	416680	2334.4	622.5	2897.4	433.1	360468	4784.12	1481.1	1959.84	750.987	1747.26	207.559
Additional File 10: Table S2 - Original data for RNA modification levels in tRNA-enriched RNA fragments of normal control mouse tissues
Sample ID	A (pg/ml)	Am (pg/ml)	m1A (pg/ml)	m6A (pg/ml)	U (pg/ml)	Um (pg/ml)	Ψ (pg/ml)	C (pg/ml)	Cm (pg/ml)	m3C (pg/ml)	m5C (pg/ml)	G (pg/ml)	Gm (pg/ml)	m1G (pg/ml)	m2G (pg/ml)	m2,2G (pg/ml)	m7G (pg/ml)	m2,2,7G (pg/ml)
Brain_NC_1	105013	657.5	9909.8	494	31944.4	720.8	8437	187614	2624.9	522.9	13530	149438	1730.7	5017.3	5466.1	2744.6	3142.7	25.6
Brain_NC_2	200575	531.6	29630.1	1401.1	81111.6	1659.2	23502	430273	5520.4	1471.4	39481.9	319705	2901.5	14082	16121.9	8455.8	9479.6	27.4
Brain_NC_3	300082	726.4	47627.7	2372.1	127067	2215	39437.7	621384	9124.9	2395	65037.2	519145	4910.7	23063.9	26024.2	13620.6	15067	45.3
Liver_NC_1	124663	217.3	19620	847.7	56952.5	1095	16968.7	333952	3501.2	933	26100.1	210001	4158.3	9191.1	10817.3	6220.4	7170.3	11.9
Liver_NC_2	66787.4	177	9597	414.7	29878.2	549.8	8709.9	181625	1590.6	429.8	11953	106485	2089.8	4237.5	4890	3042.5	3542.2	8.6
Liver_NC_3	81451.2	107.5	13199.5	537	38874.7	650	11657.7	238044	2021.5	713.6	15663.6	132714	2349.3	5808	6718.8	4023.1	4912.7	4.9
Heart_NC_1	222349	33.5	51394.1	568.3	117062	1161.1	11670.1	263877	1625	1593	15684.8	258798	1888.2	4367	9901.5	1852.8	11253.3	6.4
Heart_NC_2	63922.3	28.4	13422.3	134.7	33130.4	363.4	4268.1	113098	618.8	629.7	5672.4	91079.1	640.1	1201.1	3104.2	752.1	3688.5	3.9
Heart_NC_3	71969.6	21.5	15782.7	164.4	36055.7	305.8	4840.9	125277	682.4	666.4	5932.8	95134.6	736.1	1419.8	3358.8	828.7	4139.8	4.5
Spleen_NC_1	112070	78.5	7526.8	976.8	82086.5	1575.7	8171.3	515629	2550	825.3	9662.5	293764	5329.9	4065.4	5376.3	2630.6	4523	212.4
Spleen_NC_2	133657	248	14702.6	2324.4	98377.7	1478.8	17575.6	448648	3303.9	1535.2	19746.6	261386	4387	9129.3	12115.8	4836.8	6430.2	23.7
Spleen_NC_3	59519.7	63.9	6404.3	1009.8	46659.8	652.9	9543.7	170304	1239.9	662.7	7285.3	111256	1693.8	3897.8	5334.5	1989.6	2710.4	7.2
Lung_NC_1	190984	263.2	21453.1	3583.8	156757	2339.8	30552.4	598912	4941.9	2623.4	26731.5	385165	6547	14058.5	18551.3	7782.1	9727.4	55
Lung_NC_2	211735	824.7	24227.9	2536.5	108769	2543.5	20343.5	753086	2659.2	2795.3	40960.8	527608	11232.2	16030.6	20925.3	11331.1	14730.6	364.8
Lung_NC_3	137893	12.5	20752.9	2918.9	70643.2	722.1	12512.5	247697	327.9	1337.2	12078.4	237234	2699	4302.2	9203.2	1782.9	4943	28.9
Tetis_NC_1	174935	893.2	20219.1	942.2	62650.7	1392.9	17896.4	337825	4933.4	927.6	25663.7	266880	3726.1	11175.3	11062.7	5210.7	6529.1	53.1
Tetis_NC_2	268806	969.2	37972	1679.1	111898	2236.5	30573.2	505328	8424.8	1850.2	47876.7	442154	5578.8	20705	20757.2	9766.9	12641.5	80.7
Tetis_NC_3	241391	965.6	32150.2	1520.1	95571.7	1818.3	28090.7	478379	7069.9	1482	41969.1	388182	5234.4	17798.3	18088.3	8475.5	10353.8	65.8
Additional File 10: Table S3 - Original data for RNA modification levels in 17-50 nt sncRNAs of normal control mouse tissues
Sample ID	A (pg/ml)	Am (pg/ml)	m1A (pg/ml)	m6A (pg/ml)	U (pg/ml)	Um (pg/ml)	Ψ (pg/ml)	C (pg/ml)	Cm (pg/ml)	m3C (pg/ml)	m5C (pg/ml)	G (pg/ml)	Gm (pg/ml)	m1G (pg/ml)	m2G (pg/ml)	m2,2G (pg/ml)	m7G (pg/ml)	m2,2,7G (pg/ml)
Brain_NC_1	86699.8	733.8	3244.7	594	45987.1	925.3	3735	230161	2008.5	450.2	6715.3	168360	2241.5	2385	3600.2	1371.3	1170.1	129.6
Brain_NC_2	160527	104	9247.2	1215.8	90093.2	1583.1	7058	519574	3317.4	1260.3	16688.3	346465	3337.3	4742.1	7965	2797.7	3312.3	197
Brain_NC_3	71479.2	706.4	2775.6	390	32680.2	199.9	2153.9	194734	309.2	352.9	4777.1	135368	1726.3	1622.8	2331	904.2	1004.7	88.7
Liver_NC_1	87845	950.1	2091.3	395.6	38343.8	962.2	2739.9	197030	2023.3	313.6	4339.8	159519	2810.3	1415.6	2015.4	784.7	849.8	91.3
Liver_NC_2	78139.9	995.4	1713.8	369.3	33202.3	975	2663.1	173292	1961.9	244	3733.2	145516	2738.5	1212.2	1795.5	779.2	794.2	85.6
Liver_NC_3	77353	987.8	2632.2	421.1	35035.7	878.4	2347.2	220794	1879.7	249.8	6097.1	150163	2721	1394.7	2343.5	891.7	1183.1	79.9
Heart_NC_1	177502	980.4	17545.5	215.5	76116	1039.3	3914.2	292540	1360.2	803.2	5658	216699	1559.6	1356.4	2969.7	609.7	3352.1	135.2
Heart_NC_2	148212	993.5	14072	159.7	55333	719.6	3413.8	220841	1427.4	696.1	4257.5	191184	1504.4	1135.3	2207.6	448.2	3128.3	132.1
Heart_NC_3	111485	842.7	8743.6	115.5	40715.7	829.2	2204.2	181757	1142.6	419	2773.4	147880	1173.7	686.9	1345.6	282.2	1963.4	124.9
Spleen_NC_1	157125	29	8926.8	1397.1	100594	1206.3	6400.1	495600	499	1004.1	6582.2	396386	2946.2	1653.5	3764	794.2	2123.8	230.9
Spleen_NC_2	72688.8	730	2156.4	410.2	34198.7	841.2	2104.9	179239	2052	175.5	6217.1	154330	2453.1	1320.4	2535.9	792.8	958.6	124.8
Spleen_NC_3	106750	1089.1	2741.5	565.1	57355.8	1306.3	3083.1	263828	2921.1	255.4	7160.7	230668	3823.6	1598.6	3243.9	1033.5	1120.3	251
Lung_NC_1	275701	1319.3	18089.9	2938.2	174502	2954.7	16410.8	765264	9089	939	52521.1	640896	7465.1	10392.8	22102.7	5737.4	6813.9	383.9
Lung_NC_2	224102	1311.1	15531.9	2551.6	140211	3309.9	14822.2	686949	6541	1414	43222	531441	6666.7	9466.5	20509.9	6447.7	5970.6	225.5
Lung_NC_3	511183	3656.5	41406.9	5750.3	485354	7380.8	27530.6	1.96096e+06	18049.3	3184.4	93324.7	1.75626e+06	17761.6	22877.9	37756.2	11592.4	15982.9	712.1
Tetis_NC_1	143471	2512.2	2050.6	507.2	87395.7	3356	3003.4	347358	6353.7	299.4	4205.9	257815	5360	1692	2318.2	889.4	831	196.1
Tetis_NC_2	111508	1816	1852.5	456.8	62051.6	2253.8	2540.4	259258	4823.2	275.5	4125.6	202326	4249.3	1572.8	2092.1	852.4	760.9	163.9
Tetis_NC_3	67004.6	1253.7	1273.8	273.7	34493.6	1427	645.3	179636	2301	162.2	2208.1	115044	2090.2	769.7	1112.4	453.5	515.9	62.4
Additional File 10: Table S4 - Original data for RNA modification levels in PolyA-enriched RNA of normal control mouse tissues
Sample ID	A (pg/ml)	Am (pg/ml)	m1A (pg/ml)	m6A (pg/ml)	I (pg/ml)	m1I (pg/ml)	U (pg/ml)	Um (pg/ml)	Ψ (pg/ml)	m5Um (pg/ml)	C (pg/ml)	Cm (pg/ml)	m3C (pg/ml)	m5C (pg/ml)	ac4C (pg/ml)	G (pg/ml)	Gm (pg/ml)	m1G (pg/ml)	m2G (pg/ml)	m2,2G (pg/ml)	m7G (pg/ml)	m2,2,7G
Brain_NC_1	1586.21	2.36323	3.39925	3.90482	22.8587	0.0945961	739.205	2.57331	1.76248	0.162808	1390.62	3.99155	0.444327	2.17693	0.0957044	1196.01	4.07882	1.1165	1.24097	0.31096	2.1082	0.0537931
Brain_NC_2	2127.39	3.38787	3.27019	5.10474	37.3204	0.127191	1058.01	5.03392	5.90046	0.231165	2029.09	6.57627	0.502248	3.58766	0.0904459	1658.86	6.1369	1.25813	1.89055	0.475756	2.927	0.0753103
Liver_NC_1	2876.17	3.92508	1.73856	5.44214	61.3262	0.119042	1826.33	3.69906	4.57614	0.221242	3171.85	8.99149	0.284167	2.22202	0.124801	2996.61	10.0879	0.779097	0.596769	0.263417	6.44706	0.0630148
Liver_NC_2	3106.95	5.53849	1.94299	5.78417	51.2016	0.102036	1939.64	5.60706	5.01348	0.300992	3232.01	11.8324	0.367745	2.78841	0.118491	3031.49	10.8794	1.15216	0.862187	0.383882	7.52555	0.0995941
Heart_NC_1	2176.31	4.03174	2.65299	2.97297	32.4618	0.163329	1193.11	4.05572	5.57245	0.193679	2130.31	8.75786	0.56017	3.61137	0.115687	1746.8	7.26585	1.24703	1.41556	0.510129	4.17335	0.0817655
Heart_NC_2	2429.46	4.08223	2.17515	3.14931	38.0862	0.0984933	1313.59	4.76556	3.98442	0.103638	2428.87	8.58448	0.458321	2.74293	0.0848369	1889.74	7.21976	1.01828	1.13837	0.338266	4.32338	0.0777695
Spleen_NC_1	2864.81	5.19043	1.55617	7.07155	41.4617	0.0999105	1524.2	7.07476	3.79318	0.262771	2764.96	12.1364	0.259288	2.06769	0.0466252	2541.7	8.76417	0.850749	0.819465	0.250888	6.54966	0.110967
Spleen_NC_2	2084.25	3.51195	1.24472	4.5526	30.6532	0.128962	892.218	3.16736	1.93406	0.233003	1736.7	7.82606	0.188926	1.26884	0.0504814	1590.75	6.0343	0.626372	0.48744	0.179894	3.52679	0.0839172
Lung_NC_1	454.266	3.75301	1.3336	0.918342	4.46079	0.098139	204.409	3.80633	4.55362	0.251378	464.189	5.53795	0.405453	1.21714	0.0273441	544.82	3.64319	0.864205	0.521416	0.160941	1.42969	0.108508
Lung_NC_2	428.307	3.54537	1.30161	0.938962	7.54699	0.144197	187.698	3.4516	2.47951	0.260198	445.186	5.8641	0.391458	1.17438	0.0476769	559.295	3.44639	0.87497	0.560438	0.162226	1.42935	0.122648
Tetis_NC_1	2899.48	7.00471	3.6435	7.02	48.8774	0.159077	1326.67	5.20625	7.33452	0.147005	2743.87	12.0547	0.496806	5.37935	0.287464	2564.19	14.9542	1.51884	1.68132	0.872809	6.11201	0.149391
Tetis_NC_2	3350.88	7.23758	2.81618	8.50008	61.4489	0.228164	1539.75	6.44508	4.87016	0.16832	3185.57	12.9259	0.440439	4.48175	0.231724	3037.81	14.7679	1.3429	1.52254	0.675889	7.37451	0.152158
Additional File 10: Table S5 - Original data for RNA modification levels in liver single tRNA of normal control mouse tissues
	Sample ID	A (pg/ml)	Am (pg/ml)	m1A (pg/ml)	m6A (pg/ml)	I (pg/ml)	U (pg/ml)	Um (pg/ml)	m5U (pg/ml)	m5Um (pg/ml)	Ψ (pg/ml)	C (pg/ml)	Cm (pg/ml)	m3C (pg/ml)	m5C (pg/ml)	G (pg/ml)	Gm (pg/ml)	m1G (pg/ml)	m2G (pg/ml)	m22G (pg/ml)	m7G (pg/ml)	m227G (pg/ml)
tRNA-Val	NC_1	166653	461.2	10630	1378.5	8008.2	62684.3	304.5	150.8	24.5	10166.3	344614	3155.6	61.9	18446.6	169493	2802.2	295.9	8356.4	296.6	8544.4	20.4
	NC_2	160003	470.3	10644	1387.9	8907.3	57586.2	354.5	158.2	38.8	9978.4	317873	3047.2	65.1	17718	163175	2709.1	280.2	8204.8	312.3	8417.4	18.9
	NC_3	157876	444.3	10952.7	1429.1	8443.4	57135.5	362.1	124.9	41	12358.4	305432	3116.2	65.3	17939.4	162937	2674.9	252	7858	274.9	8043.2	19.8
tRNA-Glu	NC_1	263880	1369.6	8287	745.9	20543.9	193986	4691.3	1296.9	2769.6	22924.4	625360	1716.2	941	36348.1	451408	2729.1	11151.2	4423.7	2312.2	2887.1	81.9
	NC_2	273142	1620.2	8298.7	954.5	24802.6	241866	5507.8	1609.1	3269	20959.7	799083	1756.1	1040.1	41940.5	526009	3400.3	15584	5429.7	3515.1	2851.7	88.3
	NC_3	273248	1641.2	8598.5	988.8	24548.9	221276	5271.7	1454.6	3008.4	24077	779628	1949.6	1082.8	44518.3	505858	3330.1	15380.3	5234	3512.5	3083.8	83.3
tRNA-Ala	NC_1	224602	643.1	13325.7	1104.6	20940.9	153405	6024.9	9621.1	44.5	25258.2	612549	1742	264.3	21134.4	386162	18979.2	1920.7	17877	19645.7	22428.7	36.5
	NC_2	241000	779.4	14451.1	1469.5	26472.3	175016	7287.8	11246.9	85	30013	717596	1907.4	280.3	25239.8	438624	23726.3	2952.2	21867.8	27595.5	23676.3	34.9
	NC_3	247866	809.3	14481	1517.5	26596	182133	7454.7	11467.3	65.5	28723.8	734480	2032.7	303.2	26532.1	441217	23441.6	2888.6	21477.3	27579.4	23637	34.5
tRNA-Leu	NC_1	452350	467.8	45718.4	5982.5	41343.3	261023	43195.5	21133.9	2466.7	48824.7	930161	924.7	28468.1	41536.3	986173	1555.1	32461.1	76070.7	48246.7	297.7	19.3
	NC_2	459064	522	47214.4	6484.3	42946.1	278898	45310.9	22578.7	1956.6	49737.3	1.01258e+06	989.8	29790.6	43908.5	1.01195e+06	1696.8	31205.8	75088.6	45112.9	291.2	19.6
	NC_3	467118	498.9	47296.3	6652.4	43108.8	284998	47192.7	22136.4	2618.8	51640.9	998069	1027.8	29783.6	42563.1	1.03406e+06	1657.7	33432.3	77981.1	47890.3	302.5	19.6
tRNA-Gly	NC_1	265750	2003.43	22284.7	2516.36	12458	207084	8786.55	6327.48	346.41	17242.2	558717	1863.04	155.602	68747	501260	2197.41	688.706	14373.8	425.934	798.148	100.884
	NC_2	248511	1826.32	22259.8	2605.24	9239.93	166714	7803.73	4427.27	252.57	14389.1	514532	1833.19	133.618	63390.5	444848	2004.17	638.37	11921.4	358.098	689.862	86.715
	NC_3	256246	2021.02	21512.9	2871.03	13650.7	175779	9000.7	4882.52	315.459	12979.9	545787	1964.65	141.069	63431.9	449621	2050.18	654.21	12793.9	370.882	650.642	85.4739
