# Supplementary material for: Hypoxia induces alterations in tRNA modifications involved in translational control
Source: BMC Biol. 2023 Feb 21;21:39. doi: 10.1186/s12915-023-01537-x (PMC9942361; doi:10.1186/s12915-023-01537-x)
Supplement: Supplementary file 11 — Additional file 11: Table S6-S9. Data for RNA modification levels in different RNA classes across hypoxia group mouse tissues. Table S6. Original data for RNA modification levels in total RNA of normal control and hypoxia mouse tissues. Table S7. Original data for RNA modification levels in tRNA-enriched RNA fragments of hypoxia mouse tissues. Table S8. Original data for RNA modification levels in 17-50 nt sncRNAs RNA of hypoxia mouse tissues. Table S9. Original data for RNA modification levels in liver single tRNA of normal control mouse tissues. [file 12915_2023_1537_MOESM11_ESM.xlsx]

## Sheet: Original data 2
Additional File 11: Table S6 - Original data for RNA modification levels in total RNA of normal control and hypoxia mouse tissues
Sample ID	A (pg/ml)	Am (pg/ml)	m1A (pg/ml)	m6A (pg/ml)	I (pg/ml)	Im (pg/ml)	m1I (pg/ml)	U (pg/ml)	Um (pg/ml)	m5U (pg/ml)	m5Um (pg/ml)	Ψ (pg/ml)	C (pg/ml)	Cm (pg/ml)	m3C (pg/ml)	m5C (pg/ml)	ac4C (pg/ml)	G (pg/ml)	Gm (pg/ml)	m1G (pg/ml)	m2G (pg/ml)	m22G (pg/ml)	m7G (pg/ml)	m227G (pg/ml)
Brain_NC_4	201522	3305.14	8482.3	250.15	14463	184.743	162.666	193241	3554.71	902.846	175.278	17942.5	620634	3950.26	770.509	4318.93	627.518	467651	6168.96	2906.63	3025.25	1593.9	2929.43	159.282
Brain_NC_5	174826	2939.41	7357.65	223.821	12545.4	64.6793	132.456	187080	3372.67	898.077	175.422	17366.3	399788	2373.18	711.974	3711.07	491.273	387546	5107.48	2404.36	2461.07	1319.64	2315.37	137.732
Brain_Hypo_1	98686.6	1452.27	3483.77	98.5455	6741.7	102.8	69.6	78125.1	1419.2	394.4	71.7	7338.3	290163	1349.3	364.9	1984.2	326	175357	2477.17	1018.35	1255.72	584.779	1343.98	84.3428
Brain_Hypo_2	113576	1664.15	4286.73	116.336	7608.5	122.5	116.4	90947.8	1567.5	468.1	91	8694.4	340991	1636.1	466.1	2553.6	349.7	204123	2771.91	1312.69	1624.63	729.1	1639.82	101.531
Brain_Hypo_3	73504.5	1021.39	2717.7	72.9596	4935.7	49.3	57.8	58418.2	1119.5	315.2	73.8	5577.4	206506	960.6	280.6	1529.7	243.3	128065	1637.52	817.56	1002.36	435.461	1030.94	65.9553
Brain_Hypo_4	110883	1883.41	4075.97	156.739	7496.52	58.0211	109.745	125216	2358.48	701.784	134.199	11685.2	267309	1453.99	505.79	2699.29	245.5	199423	2676.45	1230.78	1486.62	681.229	1431.7	91.4235
Brain_Hypo_5	135278	2170	4968.74	194.898	9138.52	83.0195	130.17	117448	2002.61	695.059	123.268	10939	292393	1430.06	480.243	2661.31	310.883	232858	3127.45	1438.17	1750.91	796.02	1644.94	102.363
Liver_NC_4	178609	3393.27	5458.76	215.663	13818.7	150.032	133.832	188858	3683.04	898.28	147.035	18039	489745	2944.38	735.025	3647.21	612.059	345590	4733.45	1523.31	1783.45	948.004	2042.5	55.4633
Liver_NC_5	196303	3329.14	5986.86	213.07	15155.6	160.499	130.586	177103	3366.26	792.673	123.554	16854.2	549760	3219.49	617.73	3231.79	704.809	391359	5458.37	1728.31	1979.47	1074.24	2371.14	57.6632
Liver_Hypo_1	201049	3402.21	6634.83	206.186	12433.6	189	112.6	176254	3602.4	824.3	102.1	16050.6	484364	2842.8	766.4	3432.9	710.1	400969	5840.75	1757.05	2237.99	1000.55	2669.06	180.378
Liver_Hypo_2	328866	5966.03	11743	385.787	22949.7	384.6	214	314138	6435.3	1390.5	175.5	27771.9	863861	5807.4	1375.1	7191.2	1184.8	739769	11122.9	3349.3	4220.13	1934.04	5166.12	338.171
Liver_Hypo_3	327449	6052.59	11704.2	392.683	21159.8	323.7	232.4	305743	5890.9	1259.9	177.4	28048.8	840060	5589	1371.1	6806	1252.3	717405	10493.5	3249.05	4132.87	1966.92	4947.94	339.07
Liver_Hypo_4	182948	2961.29	6355.03	217.68	11932.7	119.965	117.673	204232	4267.22	1173.41	162.527	18229.8	539848	3226.68	1026.08	5007.07	776.27	444454	6048.77	1991.23	3171.97	1163.39	3504.39	100.409
Liver_Hypo_5	224031	4470.8	7810.64	273.676	14665.8	153.834	164.928	274278	5488.72	1006.62	176.342	24397	818920	5149.78	1058.85	5206.08	1177.4	6.57539e+07	944370	292567	291819	170934	337720	26218.1
Heart_NC_4	193299	2799.93	9975.54	305.067	26087.4	99.0805	99.5018	186998	2756.15	1387.31	113.685	17862.9	484363	2540.92	1056.26	4402.76	466.24	511624	6087.02	3785.98	5056.73	2149.55	2724.69	105.882
Heart_NC_5	205005	2460.49	10577.8	366.109	28020.4	112.553	149.819	176284	2926	1310.85	130.487	16969.3	503482	2171.93	1295.85	5501.27	544.924	526169	5881.49	3875.85	5396.97	2225.95	4057.21	136.127
Heart_Hypo_1	116360	1558.68	5153.85	201.988	26538.3	329.6	70.9	97018.9	1835.1	643.8	157.6	9651.5	292249	1303.4	627	2633.9	286.2	204013	2709.74	1284.21	1743.56	711.309	1307	54.9627
Heart_Hypo_2	155001	2172.27	7712.23	305.331	45941.3	599.2	134.5	135739	2968.9	959.8	239.9	13875	428427	2026.1	934.8	4119.1	414.5	295251	4108.39	1940.06	2702.94	1183.35	1945.25	82.8438
Heart_Hypo_3	191094	2589.76	7467.07	305.831	11815.7	109.4	122.5	136374	2377.3	919.9	116.4	13623.3	433882	1961.7	885.5	3997.3	423.8	302964	4101.69	1858.2	2546.63	1078.51	1883.39	84.3428
Heart_Hypo_4	141806	2290.51	6172.62	246.369	24485.5	93.5245	125.692	122386	1728.69	874.655	97.6467	11809.4	324496	1430.63	438.61	1874.38	314.807	230327	2953.29	1445.82	1930.92	841.217	1208.23	56.5642
Heart_Hypo_5	211563	3056.42	9193.26	366.932	36467.7	139.292	160.537	167129	2702.23	1131.82	134.9	16314.8	444125	1910.43	762.131	3898.13	432.188	270200	3617.42	1707.34	2329.59	993.376	1849.12	59.706
Spleen_NC_4	183083	3432.14	3903.41	197.79	10922.3	136.806	69.2651	144090	2608.35	444.886	84.1103	12659.1	450154	2259.41	388.455	2023.33	384.415	365797	4761.65	1169.92	1278.6	678.292	1580.67	132.068
Spleen_NC_5	158629	2829.32	3379.79	189.617	9457.13	106.48	84.7615	119627	2213.23	391.865	74.1425	10451.6	293404	1514.34	310.807	1655.98	250.928	261206	3323.81	842.632	1097.19	485.101	1280.12	139.01
Spleen_Hypo_1	197143	3430.81	4941.87	254.359	11228.4	141.6	95.1	154047	2746.8	571.9	100.7	14532.3	482307	2455.1	578.7	2930.2	466.6	365138	4887.77	1319.39	1667.4	781.871	1836.61	202.563
Spleen_Hypo_2	206692	3699.7	5259.99	272.749	12407.8	169.3	81.1	160928	2830.7	680.6	105	14346.4	515244	2645.7	636	3152.6	514.3	385975	5175.21	1405.64	1741.96	821.349	1917.37	211.357
Spleen_Hypo_3	185546	3196.03	4650.93	242.766	13282.3	144.4	82.2	146047	2911.7	545	112.7	12317.4	453895	2322.2	569.9	2737.7	427.6	338670	4336.96	1260.62	1566.66	732.698	1689.89	183.276
Spleen_Hypo_4	206695	3391.67	5197.94	227.321	12954	109.442	70.6582	186109	2797.72	627.228	113.966	16411.8	478215	2256.82	477.053	2324	462.549	342717	3990.84	1246.26	1206.77	730.31	1364.69	121.981
Spleen_Hypo_5	232867	3914.37	5857.83	251.35	14598.6	91.4303	96.4699	210761	3450.71	647.808	118.068	18455	611700	2960.66	715.616	2901.49	591.623	361686	4047.67	1321.44	1146.4	774.366	1356.29	121.476
Lung_NC_4	206602	3882.5	7665.28	265.588	15976.7	117.59	103.901	198337	3776.64	786.662	135.981	18480.9	568523	3404.93	858.818	3946.02	823.995	465069	6792.26	2411.96	2163.43	1386.98	2316.38	195.654
Lung_NC_5	210200	3922.65	7800.84	299.258	16259.3	147.153	136.453	215971	4100.91	1064.37	177.113	20182.7	607257	3584.26	980.237	4759.78	880.862	637215	9332.89	3288.99	3434.12	1905.77	3743.09	345.722
Lung_Hypo_1	225219	3839.17	8241.44	259.057	15444.8	218.2	146.2	196084	3956.1	930.8	128.9	19515.5	615704	3591.6	981.3	4818.4	843.1	462823	6866.8	2367.53	2900.24	1365.35	3386.88	236.839
Lung_Hypo_2	190399	3068.15	7080.98	207.485	11354.8	147.7	159.3	164115	3055.9	892	140.4	15751	504606	2801.1	845.4	3859.2	711.6	377293	5510.13	2004.52	2397.51	1117.99	2836.87	193.169
Lung_Hypo_3	262214	4625.12	9442.58	324.52	18286.9	246.4	201.5	224961	4913	1152	166.1	21523.4	696028	4292.5	1144.2	5859.8	924.1	544515	8046.97	2825.88	3376.98	1782.12	4091.2	273.814
Lung_Hypo_4	229791	4115.85	8415.8	359.236	15159.7	107.772	181.499	199911	3619.99	1032.74	161.846	18917.7	497750	2962.04	971.018	4697.91	682.493	510387	7473.36	2639.54	3060.56	1552.51	3347.74	214.838
Lung_Hypo_5	209181	3498.85	7647.43	248.385	13775.6	87.2	104.291	186683	3481.25	680.287	127.948	17587.3	493918	2968.24	815.329	3686.83	675.75	350697	5120.77	1808.62	1731.63	1063.79	1859.87	125.693
Tetis_NC_4	160926	2847.77	4610.82	208.928	17694	77.7206	71.1874	175216	2933.06	633.377	97.1569	12307.6	404638	2335.48	552.337	2776.71	316.269	507631	一	1138.38	2437.39	658.417	2371.08	242.871
Tetis_NC_5	220351	3867.79	6238.3	290.554	23229.1	81.322	101.559	157270	2342.36	517.479	85.2458	10239.4	400695	2599.73	639.167	3123.48	354.286	506797	一	1189.29	2426.24	673.11	2335.09	240.015
Tetis_Hypo_1	209470	3691.05	5956.9	222.977	13481	225.9	150.7	167366	3596.8	651.5	98	15306.6	542358	3068.2	651.6	3604.4	656.5	397108	5681.04	1991.33	2470.97	1089	2578.51	263.921
Tetis_Hypo_2	265651	4768.78	7891.13	298.835	19653.8	276.4	192	212503	4276.2	815.2	127.7	19445.3	679359	4388.5	856.1	5287.4	825.1	528057	7870.46	2619.09	3158.2	1458.6	3555.19	373.846
Tetis_Hypo_3	241882	4237.94	6897.18	268.951	17711.2	254.6	186.6	191654	3769.8	729.4	105.6	17201.7	638965	3916.4	751.4	4522.9	724.3	469121	6893.29	2190.32	2742.02	1251.21	3125.82	330.276
Tetis_Hypo_4	204082	3631.48	5463.24	241.499	14942.5	92.9141	91.2525	197506	3124.02	690.371	101.212	12692.1	524192	3616.91	795.746	3944.34	555.275	347449	一	885.535	1625.37	一	1673.19	180.891
Tetis_Hypo_5	223422	4075.22	3458.74	218.373	17906.1	119.767	53.9698	200076	3247.96	729.565	79.1688	11355.4	569099	3376.51	一	一	一	537554	一	一	一	一	一	258.533
Additional File 11: Table S7 - Original data for RNA modification levels in tRNA-enriched RNA fragments of hypoxia mouse tissues
Sample ID	A (pg/ml)	Am (pg/ml)	m1A (pg/ml)	m6A (pg/ml)	U (pg/ml)	Um (pg/ml)	Ψ (pg/ml)	C (pg/ml)	Cm (pg/ml)	m3C (pg/ml)	m5C (pg/ml)	G (pg/ml)	Gm (pg/ml)	m1G (pg/ml)	m2G (pg/ml)	m2,2G (pg/ml)	m7G (pg/ml)	m2,2,7G (pg/ml)
Brain_Hypo_1	256213	975.4	35549.2	1758.7	111448	2080.7	30770.9	528227	7124.4	1710.7	47578.1	421053	4215.5	17161.9	19451.9	10189.7	11692.2	47.5
Brain_Hypo_2	428725	832.4	83753.4	4028.8	234334	3505.4	71404.9	977116	15522.9	4370.2	107904	924378	7547.6	35118.8	45503.7	23605.6	28215.2	51.1
Brain_Hypo_3	181980	910.3	20731.3	1034.6	63925.6	1037.5	17351.7	339801	4640.6	914	27269.4	283680	2867.9	10351.7	11508	5832.6	6621.5	43.7
Liver_Hypo_1	75896	197	10582.2	439.8	31806.3	462.6	9236.5	195337	1923.2	507.3	12863.7	117461	2010.1	4969.7	5672	3235.2	3838	11
Liver_Hypo_2	42885.6	42.1	6951.4	296.2	22014.2	236.5	6120.6	140814	897.8	368.5	6893	63432.2	1083.8	2893.9	3440.9	1824.4	2376.3	2.8
Liver_Hypo_3	337568	210.9	64892.1	2596.1	197496	2654.7	61769.6	851132	11301.9	3674.1	77773.5	658268	11163.8	27258.2	36113.7	19819.3	25677.6	17.6
Heart_Hypo_1	72261.5	40.9	16186.9	171.8	33172.3	101.2	4566.1	119320	714.9	762.8	4688.6	89189.8	667.2	1508.5	3267.1	824.7	4277.1	7.9
Heart_Hypo_2	77103.8	32.4	20648.3	228.9	37937.3	691.7	6718.9	151932	838.4	1088.8	7688.1	117524	908.4	1980.6	4203	1114.8	6037.8	3.7
Heart_Hypo_3	97219	57.9	25767.9	283	47555.2	617.1	7339	193851	1049.6	1276.6	8988.4	144073	1106.9	2383.3	4987.1	1330.7	7494.1	11.4
Spleen_Hypo_1	121210	430.1	12551.7	1881.9	87802.9	1404.6	17652.7	420112	3037.4	1317.3	16568.8	241426	4027.9	8327.7	10001.4	4634	5787.2	34.2
Spleen_Hypo_2	128726	593.4	12354.9	1427	88428.7	1476.9	14477.6	521874	2955.7	1348.3	14998.8	276451	5223.2	6568.8	8794.6	4021.6	6704	176.7
Spleen_Hypo_3	141894	18.4	17233.6	2560.4	76573.8	1214.8	16304.8	263800	1160.8	1355.6	10037	271189	4068.5	3924.2	7955.6	2077	5077.8	149.1
Lung_Hypo_1	277240	690.3	35705.2	3917.1	148779	3025.9	33273.8	953545	11706	3644.9	64660.3	675134	12845.9	23192.7	30065.7	14628.3	19536.8	176.1
Lung_Hypo_2	125688	111.1	14772.5	2348.1	96023.6	1648.8	20696.9	446765	3419.1	1654.3	20210.7	259712	4051.9	10251.8	12820.2	5369.1	6587.8	15.4
Lung_Hypo_3	169252	125.1	20058.6	3287.5	139683	1889.9	30291.7	528344	4441.2	2334.2	23898.2	350430	5541.5	12565.3	16992.7	6892.4	8767.8	18.4
Tetis_Hypo_1	150926	1802.1	5346.9	327.2	36782.8	1235.4	6419.2	174106	3564.6	266.3	6443.3	206365	3358	3172	2626.5	1012	1814.1	92.7
Tetis_Hypo_2	120138	909	9753.6	473.1	39704.9	1029.6	9269.2	207070	2928.8	472.5	13635.1	170555	2566.5	5890.3	5004.9	2073.1	2900.1	51.5
Tetis_Hypo_3	196706	1517.9	17128.9	836.2	65616	2034.8	15492.5	322791	5433.8	881.3	23951.6	292298	4037.9	10068.2	9082	3490.5	5077.9	83.8
Additional File 11: Table S8 - Original data for RNA modification levels in 17-50 nt sncRNAs RNA of hypoxia mouse tissues
Sample ID	A (pg/ml)	Am (pg/ml)	m1A (pg/ml)	m6A (pg/ml)	U (pg/ml)	Um (pg/ml)	Ψ (pg/ml)	C (pg/ml)	Cm (pg/ml)	m3C (pg/ml)	m5C (pg/ml)	G (pg/ml)	Gm (pg/ml)	m1G (pg/ml)	m2G (pg/ml)	m2,2G (pg/ml)	m7G (pg/ml)	m2,2,7G (pg/ml)
Brain_Hypo_1	78282.7	40.6	4286	599.8	38393.7	681.1	2992.5	239978	1593.4	598.6	8657.6	151362	1504.7	2221.6	3719.4	1346.7	1518.2	97.5
Brain_Hypo_2	64494.5	739.8	1293.7	280.2	23472.2	516.2	1326.8	110789	1674.8	177.3	2573.4	122616	2003.5	1000.8	1412.2	557.9	616.9	85.1
Brain_Hypo_3	266277	1510.2	19108.8	3025.8	169404	4403.1	16703.1	841753	8509.2	1633	56791.3	677504	8487.7	11489.3	25436.1	8025.1	7662.5	270.2
Liver_Hypo_1	48266.8	607.9	907	209.2	23194.5	599.8	1211	124353	1021.6	175.7	1645.8	86430.5	1510.4	624.1	825.1	413.7	396.5	46.2
Liver_Hypo_2	58356.6	34.4	1837.1	306.8	24439.5	435	803.7	141623	371.4	136.6	3964	105233	1402.5	915.3	1755.8	564.5	846.7	68.6
Liver_Hypo_3	38946.3	32.6	949	175.5	15105.2	362.4	221.6	94152.4	1008.2	127.8	1730.9	75445	1218.2	586	721.1	332	425	25.1
Heart_Hypo_1	69017.9	657.2	5736.2	86.3	28563.3	1744.3	2819.4	133531	2971.1	391.5	2547.7	105824	1032	494.8	1084.3	222.7	1973.7	128.3
Heart_Hypo_2	105096	933.1	6459.4	93.6	39802.5	868.8	1933.9	179311	1182.4	493.8	2000.1	152805	1425.8	607.2	980.7	256.3	1836.3	152.1
Heart_Hypo_3	43540.4	348.8	3532.5	47.7	17383.4	633.3	1356.2	81299.5	777	227	1344	61010.7	571.7	301.2	600.6	151.1	1050.8	72.1
Spleen_Hypo_1	275298	3900.3	7452	1600.2	181000	4123.8	10685.7	715383	8151	583.8	20863.2	610017	11586.3	4328.7	9314.9	2891.1	3290.8	805
Spleen_Hypo_2	160684	1311.8	5390.1	883.7	99330.5	1535.6	4081.5	530223	3557.7	273.6	13342.3	371100	3510.7	2702.6	5522.2	1447.3	1974.7	175.1
Spleen_Hypo_3	167788	94.6	8432.8	1432.9	98016.9	1448.2	5434.4	399056	1033	365.2	7185.6	321174	2402.2	1339.4	3996.3	558.9	1755.8	344.1
Lung_Hypo_1	98277.7	577.4	5843.5	803.7	52535.4	1114.2	3154.4	333118	2316.8	377	14632	204147	2179.7	3232.7	6954.9	1771.5	1834.93	138.704
Lung_Hypo_2	786020	4930	33840	5400	432130	10570	23608.1	2246330	16440	1870	82740	1.30542e+06	11310	14820	28660	8800	12050	830
Lung_Hypo_3	681190	4050	26710	6470	480500	10080	21247	2.06268e+06	12477.1	1480	79709.7	1.17109e+06	14692.8	15730	34715.6	7470	10080	1000
Tetis_Hypo_1	48585.7	727	1646.6	266.1	28801.8	876.4	801.1	158114	1473.7	278.7	2942.8	83575.9	1115.4	949.2	1373.7	554.8	615.3	60.7
Tetis_Hypo_2	108678	1882.5	1482	323.6	51306.8	2286.9	803.4	176422	2945.9	184.9	2409.5	184191	3079	809.8	1161	360.4	744.5	142.3
Tetis_Hypo_3	90912.4	1663.9	1307.4	321.3	45269.8	1760.4	717.5	236858	1290.2	180.2	2370.7	173534	3389.1	778.4	1113.8	395.8	569.2	135.1
Additional File 11: Table S9 - Original data for RNA modification levels in liver single tRNA of normal control mouse tissues
	Sample ID	A (pg/ml)	Am (pg/ml)	m1A (pg/ml)	m6A (pg/ml)	I (pg/ml)	U (pg/ml)	Um (pg/ml)	m5U (pg/ml)	m5Um (pg/ml)	Ψ (pg/ml)	C (pg/ml)	Cm (pg/ml)	m3C (pg/ml)	m5C (pg/ml)	G (pg/ml)	Gm (pg/ml)	m1G (pg/ml)	m2G (pg/ml)	m22G (pg/ml)	m7G (pg/ml)	m227G (pg/ml)
tRNA-Val	Hypo_1	311048	2392.1	15770.4	1876	18452	114392	1615.5	382.2	55.7	15161.4	382310	8355.7	122.9	39006.5	368576	5565.5	894.7	13737.6	717.9	16704.4	109.3
	Hypo_2	286035	2163.4	15467.1	2085	14001.8	88786.1	1297.3	283.2	43.6	8084.4	349635	5789.7	111.9	26332.6	310752	4211.6	596.8	10523.1	463.9	12910.8	102.8
	Hypo_3	279924	2111	15362.7	2183.1	14450.5	93084.5	1162.6	332	52.8	12332.3	364450	6132.4	116.9	27601.8	313643	4232.3	526.6	10030.4	452.6	12304.8	104
tRNA-Glu	Hypo_1	293028	2205.6	5195.5	675.8	21101.1	202486	3866.3	1033.6	1756.3	17942.5	627997	1963.4	456.6	32548.5	475334	2730	9901.5	2544.9	883.1	1533.5	124.2
	Hypo_2	311828	2718	5412.6	845.5	25898.5	238715	5371.9	990.7	2107.8	17860.7	758998	2201.5	506.5	38151.6	536415	3342.1	13940.3	2941.4	1331.9	1571.4	118.5
	Hypo_3	307244	2717.7	5508.9	844.5	25892.6	239203	5800	1074	2020.5	20551.6	764178	2191.8	513.8	39288.8	528277	3239	13487	3015.2	1297.1	1559.9	120.8
tRNA-Ala	Hypo_1	276985	1481.1	14848.1	1316	24035.5	174818	5809.4	8683.5	92.6	24836.2	634118	2586.3	352.7	21429.6	440223	18571.5	2325.3	18163.3	19257.5	22749	78.7
	Hypo_2	298781	1881	15873	1751.5	29952.7	201058	7123.5	11076.5	114.5	31728.2	748059	2980.3	389.6	25580.9	504058	24082.5	3696.8	22152.6	28411.6	24000.7	85.3
	Hypo_3	298697	1921.7	16202.7	1916.9	31773.2	206547	7448.8	11188.1	136.4	29060.8	775638	3091.1	405.7	27208.9	521771	23361	3636.6	21952	29021.1	25020.9	79.5
tRNA-Leu	Hypo_1	317529	644.2	33195	4976.5	29333.7	173201	24523	13877.1	570.9	33316.7	697265	1101.4	18008.3	31892.9	690276	1298.4	22226.7	44355	28913.9	274.2	24.4
	Hypo_2	317622	597.5	32781.5	4714.6	30419.5	181665	29238.1	14401.7	568.9	34053.3	715714	1112	18603.7	32249.6	697955	1303.8	22893.6	46039.8	30336.7	274.8	23.9
	Hypo_3	328557	630	32987.1	4967.4	31099.5	177767	27140.2	13916.6	677.6	35583.9	724324	1101	18255.1	32320.6	719135	1198.3	23316.9	46162.1	30200.3	276.7	26
tRNA-Gly	Hypo_1	233618	2358.87	15907.8	1975.73	9769.42	168407	8564.82	5283.2	341.337	12810.3	468161	2304.38	149.335	50572.9	416118	2482.71	706.834	10031.5	287.118	793.317	91.691
	Hypo_2	227177	2325.94	16785.8	2175.77	11034	153488	6869.69	4405.71	292.627	13038.4	481263	2388.68	153.596	52978.8	399625	2285.11	670.687	9608.02	290.879	725.552	87.7624
	Hypo_3	236976	2318.63	16060.5	2227.17	10692.4	154129	6679.92	4643.47	319.378	12407	497517	2492.11	164.531	53531.3	399930	2303.88	637.458	9668.96	279.94	727.931	79.1087
