# Supplementary material for: Hypoxia induces alterations in tRNA modifications involved in translational control
Source: BMC Biol. 2023 Feb 21;21:39. doi: 10.1186/s12915-023-01537-x (PMC9942361; doi:10.1186/s12915-023-01537-x)
Supplement: Supplementary file 12 — Additional file 12: Table S10. Data for routine analysis of blood. [file 12915_2023_1537_MOESM12_ESM.xlsx]

## Sheet: Sheet1
Additional File 12: Table S10 - Data for routine analysis of blood
	3w		5w
	NC	Hypoxia	NC	Hypoxia
RBC	9.78	11.52	9.9	12.45
	9.9	11.78	9.4	12.3
	9.48	11.81	8.68	12.25
	9.77	12.27	9.47	13.14
	9.15	12.46	8.68	13.04
	9.96	12.32	9.36	12.13
	➖	12.05	10.58	12.6
	➖	➖	10.45	12.52
	➖	➖	8.93	➖
HGB	145	175	156	185
	146	177	142	186
	139	179	149	178
	145	186	136	191
	133	192	145	195
	148	187	137	201
	➖	184	149	188
	➖	➖	161	187
	➖	➖	155	197
MCH	14.8	15.2	15.8	14.7
	14.7	15	15.9	15.1
	14.7	15.2	15.9	15.8
	14.8	15.2	15.5	15.3
	14.5	15.4	15.7	15.6
	14.9	15.2	15.4	15.4
	➖	15.3	15.8	15.5
	➖	➖	15.9	14.9
	➖	➖	15.2	15.7
WBC	20.97	14.47	19.88	8.98
	19.18	16.29	12.96	7.06
	21.03	16.23	11.45	4.27
	17.24	14.61	13.17	4.42
	21.28	13.63	19.59	4.85
	➖	13.31	10.52	5.09
	➖	12.59	21.69	12.74
	➖	➖	20.84	12.45
	➖	➖	28.24	10.05
	➖	➖	28.86	➖
RDW-CV			15	16.9
			16.5	16.8
			14.2	16.7
			16.4	15.4
			16.9	15.5
			16.9	16.8
			16	15.1
			15.5	17.3
			➖	16.3
RDW-SD			28.7	31.5
			33	34.5
			27.9	35.1
			33.2	30.4
			26	31.4
			34.6	36.2
			33.5	33.9
			30.6	30.1
			29.8	33.2
			➖	32.8
