# Supplementary material for: Hypoxia induces alterations in tRNA modifications involved in translational control
Source: BMC Biol. 2023 Feb 21;21:39. doi: 10.1186/s12915-023-01537-x (PMC9942361; doi:10.1186/s12915-023-01537-x)
Supplement: Supplementary file 13 — Additional file 13: Table S11-S12. Data for GC-2spd growth analysis. Table S11. Fold change data for cell number of GC-2spd growth analysis. Table S12. CCK8 data for GC-2spd growth analysis. [file 12915_2023_1537_MOESM13_ESM.xlsx]

## Sheet: Sheet1
Additional File 13: Table S11 - Fold change data for cell number of GC-2spd growth analysis
	Mock	NC	Hypo
Rep1	13.875	9.8125	7.5
Rep2	12.4375	9.4375	7.3125
Rep3	13.4375	10.125	6.75
Additional File 13: Table S12 - CCK8 data for GC-2spd growth analysis
day	NC							Hypo
0	0.145	0.155	0.175	0.195	0.16	0.151	➖	0.163	0.145	0.166	0.151	0.209	0.183	➖
1	0.22064	0.2268	0.21	0.1988	0.21392	0.20552	0.19264	0.19712	0.20272	0.22568	0.24584	0.2016	0.18144	0.196
2	0.353732	0.343928	0.341197	0.357146	➖	➖	➖	0.31768	0.32704	0.30656	0.31168	➖	➖	➖
3	0.3856	0.4216	0.4	0.3832	0.3672	0.3776	➖	0.36806	0.36421	0.36498	0.37499	0.33418	0.36036	➖
